# Supplementary material for: MyLynch: A Patient-Facing Clinical Decision Support Tool for Genetically-Guided Personalized Medicine in Lynch Syndrome
Source: Cancers (Basel). 2023 Jan 6;15(2):391. doi: 10.3390/cancers15020391 (PMC9856567; doi:10.3390/cancers15020391)
Supplement: Supplementary file 1 [file cancers-15-00391-s001.zip]

Archive with 1 entries (1 files):
- MyLynch_supplemental_material.pdf
